# Supplementary material for: A Qualitative Analysis to Understand Perception about Medication-Related Problems among Older Minority Adults in a Historically Black Community
Source: Pharmacy (Basel). 2022 Jan 7;10(1):14. doi: 10.3390/pharmacy10010014 (PMC8788468; doi:10.3390/pharmacy10010014)
Supplement: Supplementary file 1 [file pharmacy-10-00014-s001.zip]

Archive with 1 entries (1 files):
- pharmacy-1488172-supplementary.pdf
